# Supplementary material for: IgM N-glycosylation correlates with COVID-19 severity and rate of complement deposition
Source: Nat Commun. 2024 Jan 9;15:404. doi: 10.1038/s41467-023-44211-0 (PMC10776791; doi:10.1038/s41467-023-44211-0)
Supplement: Supplementary file 4 — Source Data [file 41467_2023_44211_MOESM4_ESM.xlsx]

## Sheet: Figure 1b
	Figure 1b	Sex, (male=100)	Trajectory 1 + 2	Trajectory 3	Trajectory 4 + 5
			100	0	0
			100	100	100
			100	100	0
			0	0	100
			0	100	100
			100	0	100
					0
					100
					0
					100
		Age (yrs)	Trajectory 1 + 2	Trajectory 3	Trajectory 4 + 5
			50	85	58
			29	74	52
			72	51	79
			54	73	83
			70	50	73
			34	54	41
					76
					72
					63
					62
		BMI	Trajectory 1 + 2	Trajectory 3	Trajectory 4 + 5
			32.62	38.59	31.32
			39.62	49.13	34.43
			31.94	35.08	40.2
			39.39	28.61	24.7
			29.1	36.85	40.3
			29.48	37.45	25.61
					19.15
					24.52
					49.04
					46.99
		Days Prioir to Symptom Onset	Trajectory 1 + 2	Trajectory 3	Trajectory 4 + 5
					3
			2	6	3
			9	7
			2		5
			3	4	4
			9	8	20
					8
					2
					1
					3
		Viral Load (ddCT_N1_RNP)	Trajectory 1 + 2	Trajectory 3	Trajectory 4 + 5
			1.20696	5.56768	5.26343
			2.58039	1.11841	6.66617
			5.11234	6.31154
			6.33343	1.40235
			-1.95873	0.698002	-0.971718
			5.81034		4.11924
					6.33343
					9.12763
					-5.60237
					4.16775

## Sheet: Figure 1c
	Figure 1c		Healthy Control			Day 4 Trajectory 1&2							Day 7 Trajectory 1&2						Day 4 Trajectory 3							Day 7 Trajectory 3						Day 4 Trajectory 4&5											Day 7 Trajectory 4&5
		G0	0.9643	0.9473		1.5627	1.5025	1.4736	1.1808	1.0264	1.0006		1.2783	1.3635	1.1791	0.8134	2.4118		1.1986	2.1041	1.0827	1.0568	1.0608	1.062		1.1995	2.006	1.0443	1.0564	1.2113		0.5951	0.3851	0.9262	0.471	0.1719	0.579	0.1927	0.6098	0.5604	1.9696		0.7899	0.2251	0.4259	1.2219	1.208	0.3786
		G1	2.2329	2.2087		2.7615	2.7159	3.1314	1.8223	2.4003	1.8569		2.6324	2.3791	1.816	2.0796	3.1082		2.7651	2.9386	2.7232	1.9951	2.2076	2.4155		2.7807	2.6554	1.9326	2.2412	2.6103		1.8251	1.0456	1.4522	1.7059	0.9586	1.2129	1.3959	1.4208	1.8199	2.6355		1.1802	1.3394	2.2249	2.129	2.9888	2.3762
		G2	4.4168	4.3866		5.4265	4.3809	5.63	3.6142	4.068	4.7536		5.825	5.224	3.5688	4.1051	5.0355		4.0829	4.0061	4.6948	4.1152	3.5368	4.4259		4.2819	4.0553	4.7205	3.5439	4.6075		5.7656	3.825	3.91	4.3613	2.3022	4.9589	3.0781	3.2023	3.1776	4.2285		3.8151	4.0936	4.3817	5.553	4.9364	3.7239
		S1	45.1719	45.4942		39.4176	42.6633	40.6397	42.4049	44.6623	40.9467		40.128	41.3261	43.0124	45.4204	43.0015		43.2378	40.8812	44.1306	40.4418	39.9901	44.4224		42.7539	40.7201	40.8954	42.0347	43.9676		45.6764	40.8113	35.6548	47.6986	47.0745	42.412	41.088	43.617	48.0612	42.3852		36.6854	46.6276	45.7998	40.0272	47.0909	33.3596
		S2	18.0679	18.1705		23.3072	21.1447	21.0944	23.7415	19.1622	25.1314		22.5878	22.5387	23.5718	19.2455	19.0806		20.5808	21.4279	19.7885	24.7452	26.5579	20.3912		21.8569	22.6353	24.8019	23.9509	20.2002		23.8193	33.0649	34.5193	23.1393	31.6985	29.3127	27.4112	29.3085	24.9361	27.5216		34.0284	25.7072	23.1639	27.2638	18.9067	29.773
		S3	1.6745	1.6842		3.839	3.4808	3.0378	2.7912	2.0124	2.8118		3.8235	4.2711	2.5926	2.8529	1.5643		2.6869	2.0173	2.1285	3.1802	3.1807	2.2828		2.8555	2.3288	2.9674	2.4438	2.6464		3.0446	5.1243	7.7696	2.9042	3.5139	5.3221	5.8052	4.2366	3.2786	3.4164		7.746	4.3482	2.2586	6.1743	0.8326	7.032
		Mannose	29.5834	29.2567		24.7009	25.6189	26.9562	26.3755	28.4394	25.5924		25.0768	24.515	26.3914	27.3705	28.4073		27.3953	28.5014	27.639	26.5772	25.708	27.0522		26.4552	27.7192	25.9626	26.8912	26.6451		21.5127	17.7204	19.8822	21.0163	15.589	17.8255	21.092	18.5378	20.1649	19.3543		19.4955	19.2549	24.1596	19.2308	27.1302	22.9693
		Bisecting	33.155	33.351		29.2554	34.2237	24.4615	25.2638	38.7678	28.0027		29.3519	28.8525	24.9535	34.3341	29.66		36.986	35.9679	36.6432	27.9484	30.5907	34.9741		35.9911	34.0918	24.9182	31.3038	34.1763		28.0826	19.8915	28.9022	37.289	40.338	20.0826	32.9837	30.6459	44.5944	33.128		25.7879	35.3402	35.3505	20.6669	35.4532	28.1139
		Fucosylated	59.4099	59.6553		53.1656	56.2793	49.4819	55.8245	59.7797	55.3575		54.242	54.9185	56.7503	59.2721	57.2183		59.0826	58.4412	60.2443	55.7559	57.121	60.8317		58.7522	58.339	55.978	59.003	59.2654		60.1959	50.2414	53.2588	63.892	67.1374	57.0574	51.7835	59.6212	66.4136	59.4132		53.5207	62.9907	61.2824	54.921	64.9458	44.9964

## Sheet: Figure 2a
	Figure 2a		Day 4 Trajectory 1-3													Day 4 Trajectory 4&5											Healthy Control
		G0	37.5207	42.8993	29.6367	27.2535	25.55	26.7802	38.2779	45.8995	35.8345	27.5758	22.7385	27.3125		43.6701	42.1138	39.9213	37.6569	27.7304	41.7332	29.7146	28.5474	34.5565	44.8004		25.1879	24.3896
		G1	30.2015	27.2075	36.6548	33.1132	36.0246	34.0736	30.4756	28.4301	34.4985	34.1741	34.712	32.9798		30.2053	29.9995	31.5013	30.4914	34.6206	32.288	35.7619	33.0859	32.1987	28.2842		33.8554	32.3582
		G2	9.2009	10.0551	12.9909	12.5188	14.4432	14.825	9.8651	7.3158	9.9469	13.3684	13.9174	11.0694		7.2467	8.527	7.6606	9.2339	13.8997	8.2897	8.438	12.6877	9.5	6.1441		17.4188	17.3549
		S1	12.3865	11.9939	14.3719	17.0297	16.5921	16.6065	14.5259	12.2921	12.7175	17.376	19.7455	16.8717		10.8715	11.7902	12.464	13.0636	16.072	11.3765	11.9059	15.677	13.8903	11.3111		16.2346	16.9996
		S2	10.6904	7.8441	6.3456	10.0848	7.3903	7.7151	6.8555	6.0625	7.0025	7.5056	8.8869	11.7668		8.0064	7.5696	8.4527	9.554	7.6774	6.3126	14.1796	10.0019	9.8544	9.4602		7.3032	8.8976
		Bisecting	13.3702	19.3088	13.8614	18.2138	22.3787	17.6507	21.0503	22.3354	20.1214	21.8744	20.3386	15.8066		12.3922	10.8238	15.6575	22.4408	18.1862	10.4235	21.4364	21.3543	18.3141	23.688		15.2691	15.3141
		Fucosylated	90.3571	90.674	91.083	88.1828	94.2014	91.9679	88.733	90.4043	89.4766	91.8729	91.8139	88.175		92.7984	88.3563	92.3056	92.3483	85.8977	91.1596	72.6649	90.4448	88.8064	89.9893		93.6406	94.2609

## Sheet: Figure 2b
	Figure 2b		Day 4 Trajectory 1-3													Day 4 Trajectory 4&5											Healthy Control
		G0	1.5627	1.5025	1.4736	1.1808	1.0264	1.0006	1.1986	2.1041	1.0827	1.0568	1.0608	1.062		0.5951	0.3851	0.9262	0.471	0.1719	0.579	0.1927	0.6098	0.5604	1.9696		0.9643	0.9473
		G1	2.7615	2.7159	3.1314	1.8223	2.4003	1.8569	2.7651	2.9386	2.7232	1.9951	2.2076	2.4155		1.8251	1.0456	1.4522	1.7059	0.9586	1.2129	1.3959	1.4208	1.8199	2.6355		2.2329	2.2087
		G2	5.4265	4.3809	5.63	3.6142	4.068	4.7536	4.0829	4.0061	4.6948	4.1152	3.5368	4.4259		5.7656	3.825	3.91	4.3613	2.3022	4.9589	3.0781	3.2023	3.1776	4.2285		4.4168	4.3866
		S1	39.4176	42.6633	40.6397	42.4049	44.6623	40.9467	43.2378	40.8812	44.1306	40.4418	39.9901	44.4224		45.6764	40.8113	35.6548	47.6986	47.0745	42.412	41.088	43.617	48.0612	42.3852		45.1719	45.4942
		S2	23.3072	21.1447	21.0944	23.7415	19.1622	25.1314	20.5808	21.4279	19.7885	24.7452	26.5579	20.3912		23.8193	33.0649	34.5193	23.1393	31.6985	29.3127	27.4112	29.3085	24.9361	27.5216		18.0679	18.1705
		S3	3.839	3.4808	3.0378	2.7912	2.0124	2.8118	2.6869	2.0173	2.1285	3.1802	3.1807	2.2828		3.0446	5.1243	7.7696	2.9042	3.5139	5.3221	5.8052	4.2366	3.2786	3.4164		1.6745	1.6842
		Mannose	24.7009	25.6189	26.9562	26.3755	28.4394	25.5924	27.3953	28.5014	27.639	26.5772	25.708	27.0522		21.5127	17.7204	19.8822	21.0163	15.589	17.8255	21.092	18.5378	20.1649	19.3543		29.5834	29.2567
		Bisecting	29.2554	34.2237	24.4615	25.2638	38.7678	28.0027	36.986	35.9679	36.6432	27.9484	30.5907	34.9741		28.0826	19.8915	28.9022	37.289	40.338	20.0826	32.9837	30.6459	44.5944	33.128		33.155	33.351
		Fucosylated	53.1656	56.2793	49.4819	55.8245	59.7797	55.3575	59.0826	58.4412	60.2443	55.7559	57.121	60.8317		60.1959	50.2414	53.2588	63.892	67.1374	57.0574	51.7835	59.6212	66.4136	59.4132		59.4099	59.6553

## Sheet: Figure 2c
	Figure 2c
			Day 4 Trajectory 1-3													Day 4 Trajectory 4&5											Healthy Control
		M4G1	0.1572	0.2685	0.235	0.332	0.453	0.2877	0.3804	0.2865	0.3935	0.3035	0.3867	0.3486		0.0452	0.0421	0.1375	0.1169	0.087	0.0535	0.1485	0.0861	0.1289	0.4374		0.2874	0.2768
		FM4A1	0.33	0.4833	0.3575	0.5161	0.5562	0.4095	0.5361	0.4136	0.5002	0.3809	0.4637	0.5154		0.1384	0.0921	0.1923	0.2879	0.1448	0.1453	0.1221	0.1642	0.2127	0.2044		0.6132	0.6025
		M5	6.8364	6.9413	5.9927	5.6341	7.2118	5.4809	5.6381	7.6971	6.6547	5.4819	5.2303	5.9049		2.2341	1.6532	2.3501	3.5369	1.8212	2.201	2.3582	2.6649	3.0151	2.9276		7.0402	6.9734
		M5A1	1.0674	1.2668	1.5582	1.7586	1.9502	1.6473	1.7271	1.5115	1.5417	1.5392	1.733	1.5635		0.6081	0.5138	0.7527	1.0546	0.6238	0.6829	0.9598	0.8324	0.9817	1.267		1.6986	1.6808
		M6 (D1/D2)	2.5298	2.9237	3.4157	5.1851	2.8518	3.5567	3.2303	3.2222	3.7023	3.3865	3.3686	3.4625		2.318	1.8185	2.3124	2.8104	1.3821	2.5846	1.0468	1.8641	2.376	2.1349		3.1267	3.0809
		M6 (D3)	6.0945	6.2928	7.1587	5.9481	8.1532	6.4347	7.4994	7.5276	7.1266	6.4498	6.8656	7.1029		3.8292	3.3757	3.9737	5.5279	3.3935	3.4881	6.0005	4.535	4.7521	4.7561		7.8675	7.8176
		M7 + FA2G1S1	1.6786	1.5878	2.2037	1.9782	1.5527	2.1295	2.0772	2.0759	2.1423	2.3406	2.1859	2.1298		3.2016	2.6526	5.4814	2.021	1.6468	2.4855	1.3467	1.8571	2.4025	2.3066		1.9586	1.994
		M7	2.5688	2.5461	2.2227	2.0878	2.7371	2.2888	2.3442	2.1564	2.3093	2.3507	2.2423	2.3494		2.0249	1.7064	1.5487	2.1608	1.9783	1.6413	3.0793	2.3003	2.4323	2.0343		2.8064	2.7984
		M8	1.7002	1.5513	2.0855	1.5865	1.3419	1.6533	1.788	1.6515	1.528	2.0134	1.3553	1.5394		3.1384	2.7486	1.5343	1.616	1.8731	2.1643	1.4059	1.9706	1.5583	1.5767		2.3012	2.1424
		M9	0.9964	1.1845	0.9975	0.6776	1.1761	0.7822	1.3707	1.417	1.0789	1.1769	0.8369	1.3193		2.3522	1.9186	0.9108	1.1114	1.6264	1.2847	4.0218	1.4384	1.5223	1.0469		1.4134	1.4237
		M10	0.7416	0.5728	0.729	0.6714	0.4554	0.9218	0.8038	0.5421	0.6615	1.1538	1.0397	0.8165		1.6226	1.1988	0.6883	0.7725	1.012	1.0943	0.6024	0.8247	0.783	0.6624		0.4702	0.4662
			Day 4 Trajectory 1-3													Day 4 Trajectory 4&5											Healthy Control
		M4-M6	17.0153	18.1764	18.7178	19.374	21.1762	17.8168	19.0114	20.6585	19.919	17.5418	18.0479	18.8978		9.173	7.4954	9.7187	13.3346	7.4524	9.1554	10.6359	10.1467	11.4665	11.7274		20.6336	20.432
		M7-M10	7.6856	7.4425	8.2384	7.0015	7.2632	7.7756	8.3839	7.8429	7.72	9.0354	7.6601	8.1544		12.3397	10.225	10.1635	7.6817	8.1366	8.6701	10.4561	8.3911	8.6984	7.6269		8.9498	8.8247

## Sheet: Figure 3a
	Figure 3a
			MAN1A2			MAN2A1			ST3GAL4			ST6GALNAC2
		Trajectory:	1-3	4-5		1-3	4-5		1-3	4-5		1-3	4-5
			2.87109	2.5512		2.94558	2.5724		1.93752	2.41466		1.19349	1.40641
			2.89598	3.1554		2.88784	2.98049		2.11833	2.32556		1.15399	1.25892
			3.28984	2.31528		3.39789	2.11846		2.23367	2.08125		1.3504	1.2415
			3.06028	2.84051		2.78126	2.65526		1.87429	2.10623		1.12837	1.37595
			3.06827	2.93876		2.92165	2.59854		2.19507	2.20198		1.55892	1.36997
			3.4593	2.30902		3.30236	2.39451		1.91948	3.3575		1.14515	1.9836
			2.52068	2.96847		1.90936	2.78654		1.34295	2.06161		1.14232	1.30907
			3.44216	2.74159		3.06856	2.78347		1.6573	2.16031		1.17197	1.43992
			3.00813	2.56492		2.84839	2.18123		2.01612	2.14448		1.25702	1.73049
			3.06975	2.6734		2.72172	2.78414		2.37462	2.12161		1.79045	1.16752
			3.26093			3.41473			1.83842			1.1751
			3.13586			2.76778			1.60991			1.1487

## Sheet: Figure 3b
	Figure 3b
			Total Mannose	MAN1A2			Total Mannose	TMTC2			Total Mannose	ST3GAL4			Total SA	ST3GAL4
		Mild 1	24.7009	2.87109		Mild 1	24.7009	1.63216		Mild 1	24.7009	1.93752		Mild 1	66.5638	1.93752
		Mild 2	25.6189	2.89598		Mild 2	25.6189	1.36237		Mild 2	25.6189	2.11833		Mild 2	67.2888	2.11833
		Mild 3	26.9562	3.28984		Mild 3	26.9562	1.69878		Mild 3	26.9562	2.23367		Mild 3	64.7719	2.23367
		Mild 4	26.3755	3.06028		Mild 4	26.3755	1.20525		Mild 4	26.3755	1.87429		Mild 4	68.9376	1.87429
		Mild 5	28.4394	3.06827		Mild 5	28.4394	1.48888		Mild 5	28.4394	2.19507		Mild 5	65.8369	2.19507
		Mild 6	25.5924	3.4593		Mild 6	25.5924	1.24873		Mild 6	25.5924	1.91948		Mild 6	68.8899	1.91948
		Moderate 1	27.3953	2.52068		Moderate 1	27.3953	1.2009		Moderate 1	27.3953	1.34295		Moderate 1	66.5055	1.34295
		Moderate 2	28.5014	3.44216		Moderate 2	28.5014	1.6607		Moderate 2	28.5014	1.6573		Moderate 2	64.3264	1.6573
		Moderate 3	27.639	3.00813		Moderate 3	27.639	1.43348		Moderate 3	27.639	2.01612		Moderate 3	66.0476	2.01612
		Moderate 4	26.5772	3.06975		Moderate 4	26.5772	2.1793		Moderate 4	26.5772	2.37462		Moderate 4	68.3672	2.37462
		Moderate 5	25.708	3.26093		Moderate 5	25.708	1.76989		Moderate 5	25.708	1.83842		Moderate 5	69.7287	1.83842
		Moderate 6	27.0522	3.13586		Moderate 6	27.0522	1.33217		Moderate 6	27.0522	1.60991		Moderate 6	67.0964	1.60991
		Severe 1	21.5127	2.5512		Severe 1	21.5127	1.489		Severe 1	21.5127	2.41466		Severe 1	72.5403	2.41466
		Severe 2	17.7204	3.1554		Severe 2	17.7204	1.36457		Severe 2	17.7204	2.32556		Severe 2	79.0005	2.32556
		Severe 3	19.8822	2.31528		Severe 3	19.8822	1.09433		Severe 3	19.8822	2.08125		Severe 3	77.9437	2.08125
		Severe 4	21.0163	2.84051		Severe 4	21.0163	1.49935		Severe 4	21.0163	2.10623		Severe 4	73.7421	2.10623
		Severe 5	15.589	2.93876		Severe 5	15.589	1.22286		Severe 5	15.589	2.20198		Severe 5	82.2869	2.20198
		Severe 6	17.8255	2.30902		Severe 6	17.8255	1.22493		Severe 6	17.8255	3.3575		Severe 6	77.0468	3.3575
		Severe 7	21.092	2.96847		Severe 7	21.092	1.2829		Severe 7	21.092	2.06161		Severe 7	74.3044	2.06161
		Severe 8	18.5378	2.74159		Severe 8	18.5378	1.28528		Severe 8	18.5378	2.16031		Severe 8	77.1621	2.16031
		Severe 9	20.1649	2.56492		Severe 9	20.1649	1.11424		Severe 9	20.1649	2.14448		Severe 9	76.2759	2.14448
		Severe 10	19.3543	2.6734		Severe 10	19.3543	1.38943		Severe 10	19.3543	2.12161		Severe 10	73.3232	2.12161

## Sheet: Figure 4a
	Figure 4a
			Total Mannose	D-dimer			Total Mannose	BUN			Total Mannose	Creatinine			Total Mannose	Potassium( K+)
		Mild 1	24.7009			Mild 1	24.7009	12		Mild 1	24.7009	0.79		Mild 1	24.7009	4.1
		Mild 2	25.6189	0.81		Mild 2	25.6189	7		Mild 2	25.6189	1.01		Mild 2	25.6189	4
		Mild 3	26.9562	1.07		Mild 3	26.9562	28		Mild 3	26.9562	0.87		Mild 3	26.9562	3.5
		Mild 4	26.3755	0.5		Mild 4	26.3755	6		Mild 4	26.3755	0.61		Mild 4	26.3755	3.2
		Mild 5	28.4394	0.34		Mild 5	28.4394	17		Mild 5	28.4394	0.61		Mild 5	28.4394	3.6
		Mild 6	25.5924	0.81		Mild 6	25.5924	11		Mild 6	25.5924	0.97		Mild 6	25.5924	4.1
		Moderate 1	27.3953	1.43		Moderate 1	27.3953	6		Moderate 1	27.3953	0.66		Moderate 1	27.3953	3.4
		Moderate 2	28.5014			Moderate 2	28.5014			Moderate 2	28.5014			Moderate 2	28.5014
		Moderate 3	27.639	0.58		Moderate 3	27.639	17		Moderate 3	27.639	1.05		Moderate 3	27.639	3.8
		Moderate 4	26.5772	1.13		Moderate 4	26.5772	26		Moderate 4	26.5772	0.63		Moderate 4	26.5772	3.6
		Moderate 5	25.708	0.69		Moderate 5	25.708	20		Moderate 5	25.708	1.03		Moderate 5	25.708	3.8
		Moderate 6	27.0522	1.41		Moderate 6	27.0522	21		Moderate 6	27.0522	0.78		Moderate 6	27.0522	3.8
		Severe 1	21.5127	11		Severe 1	21.5127	50		Severe 1	21.5127	1.59		Severe 1	21.5127	4.1
		Severe 2	17.7204	12.03		Severe 2	17.7204	48		Severe 2	17.7204	1.73		Severe 2	17.7204	3.7
		Severe 3	19.8822	13.3		Severe 3	19.8822	52		Severe 3	19.8822	2.3		Severe 3	19.8822	4.1
		Severe 4	21.0163	0.61		Severe 4	21.0163	48		Severe 4	21.0163	1.49		Severe 4	21.0163	4.5
		Severe 5	15.589	0.99		Severe 5	15.589	21		Severe 5	15.589	1		Severe 5	15.589	3.9
		Severe 6	17.8255	2.65		Severe 6	17.8255	18		Severe 6	17.8255	0.41		Severe 6	17.8255	4.2
		Severe 7	21.092	1.09		Severe 7	21.092	32		Severe 7	21.092	0.83		Severe 7	21.092	3.5
		Severe 8	18.5378	3.43		Severe 8	18.5378	38		Severe 8	18.5378	1.99		Severe 8	18.5378	4.8
		Severe 9	20.1649			Severe 9	20.1649	58		Severe 9	20.1649	1.63		Severe 9	20.1649	4.5
		Severe 10	19.3543	2.77		Severe 10	19.3543	25		Severe 10	19.3543	1.47		Severe 10	19.3543	4.5

## Sheet: Figure 4b
	Figure 4b
			Total S2	D-dimer			Total S2	BUN			Total S2	Creatinine			Total S2	Potassium( K+)
		Mild 1	23.3072			Mild 1	23.3072	12		Mild 1	23.3072	0.79		Mild 1	23.3072	4.1
		Mild 2	21.1447	0.81		Mild 2	21.1447	7		Mild 2	21.1447	1.01		Mild 2	21.1447	4
		Mild 3	21.0944	1.07		Mild 3	21.0944	28		Mild 3	21.0944	0.87		Mild 3	21.0944	3.5
		Mild 4	23.7415	0.5		Mild 4	23.7415	6		Mild 4	23.7415	0.61		Mild 4	23.7415	3.2
		Mild 5	19.1622	0.34		Mild 5	19.1622	17		Mild 5	19.1622	0.61		Mild 5	19.1622	3.6
		Mild 6	25.1314	0.81		Mild 6	25.1314	11		Mild 6	25.1314	0.97		Mild 6	25.1314	4.1
		Moderate 1	20.5808	1.43		Moderate 1	20.5808	6		Moderate 1	20.5808	0.66		Moderate 1	20.5808	3.4
		Moderate 2	21.4279			Moderate 2	21.4279			Moderate 2	21.4279			Moderate 2	21.4279
		Moderate 3	19.7885	0.58		Moderate 3	19.7885	17		Moderate 3	19.7885	1.05		Moderate 3	19.7885	3.8
		Moderate 4	24.7452	1.13		Moderate 4	24.7452	26		Moderate 4	24.7452	0.63		Moderate 4	24.7452	3.6
		Moderate 5	26.5579	0.69		Moderate 5	26.5579	20		Moderate 5	26.5579	1.03		Moderate 5	26.5579	3.8
		Moderate 6	20.3912	1.41		Moderate 6	20.3912	21		Moderate 6	20.3912	0.78		Moderate 6	20.3912	3.8
		Severe 1	23.8193	11		Severe 1	23.8193	50		Severe 1	23.8193	1.59		Severe 1	23.8193	4.1
		Severe 2	33.0649	12.03		Severe 2	33.0649	48		Severe 2	33.0649	1.73		Severe 2	33.0649	3.7
		Severe 3	34.5193	13.3		Severe 3	34.5193	52		Severe 3	34.5193	2.3		Severe 3	34.5193	4.1
		Severe 4	23.1393	0.61		Severe 4	23.1393	48		Severe 4	23.1393	1.49		Severe 4	23.1393	4.5
		Severe 5	31.6985	0.99		Severe 5	31.6985	21		Severe 5	31.6985	1		Severe 5	31.6985	3.9
		Severe 6	29.3127	2.65		Severe 6	29.3127	18		Severe 6	29.3127	0.41		Severe 6	29.3127	4.2
		Severe 7	27.4112	1.09		Severe 7	27.4112	32		Severe 7	27.4112	0.83		Severe 7	27.4112	3.5
		Severe 8	29.3085	3.43		Severe 8	29.3085	38		Severe 8	29.3085	1.99		Severe 8	29.3085	4.8
		Severe 9	24.9361			Severe 9	24.9361	58		Severe 9	24.9361	1.63		Severe 9	24.9361	4.5
		Severe 10	27.5216	2.77		Severe 10	27.5216	25		Severe 10	27.5216	1.47		Severe 10	27.5216	4.5

## Sheet: Figure 4c
	Figure 4c
			Total Mannose	anti-N IgA			Total S2	anti-N IgA			Total S2	anti-N IgM			Total S2	anti-N IgG
		Mild 1	24.7009	2.2		Mild 1	23.3072	2.2		Mild 1	23.3072	4.1		Mild 1	23.3072	3.6
		Mild 2	25.6189	1.3		Mild 2	21.1447	1.3		Mild 2	21.1447	3.3		Mild 2	21.1447	0.9
		Mild 3	26.9562	1.5		Mild 3	21.0944	1.5		Mild 3	21.0944	9.4		Mild 3	21.0944	0.9
		Mild 4	26.3755	3.7		Mild 4	23.7415	3.7		Mild 4	23.7415	5.9		Mild 4	23.7415	6.7
		Mild 5	28.4394	2.9		Mild 5	19.1622	2.9		Mild 5	19.1622	4.3		Mild 5	19.1622	2.2
		Mild 6	25.5924	10.8		Mild 6	25.1314	10.8		Mild 6	25.1314	45.5		Mild 6	25.1314	21.8
		Moderate 1	27.3953	4.9		Moderate 1	20.5808	4.9		Moderate 1	20.5808	3.2		Moderate 1	20.5808	1.9
		Moderate 2	28.5014	18.2		Moderate 2	21.4279	18.2		Moderate 2	21.4279	2.6		Moderate 2	21.4279	9.6
		Moderate 3	27.639	2.2		Moderate 3	19.7885	2.2		Moderate 3	19.7885	4.8		Moderate 3	19.7885	3.5
		Moderate 4	26.5772	2.9		Moderate 4	24.7452	2.9		Moderate 4	24.7452	3.7		Moderate 4	24.7452	1.7
		Moderate 5	25.708	17.2		Moderate 5	26.5579	17.2		Moderate 5	26.5579	50.9		Moderate 5	26.5579	29.9
		Moderate 6	27.0522	7.9		Moderate 6	20.3912	7.9		Moderate 6	20.3912	6.4		Moderate 6	20.3912	4.4
		Severe 1	21.5127	18.2		Severe 1	23.8193	18.2		Severe 1	23.8193			Severe 1	23.8193	42.8
		Severe 2	17.7204	59.2		Severe 2	33.0649	59.2		Severe 2	33.0649	88.4		Severe 2	33.0649	35.6
		Severe 3	19.8822			Severe 3	34.5193			Severe 3	34.5193			Severe 3	34.5193
		Severe 4	21.0163	2.8		Severe 4	23.1393	2.8		Severe 4	23.1393	3.5		Severe 4	23.1393	1.6
		Severe 5	15.589	29.5		Severe 5	31.6985	29.5		Severe 5	31.6985	6.5		Severe 5	31.6985	20
		Severe 6	17.8255	22		Severe 6	29.3127	22		Severe 6	29.3127	16.2		Severe 6	29.3127	49.5
		Severe 7	21.092	0.8		Severe 7	27.4112	0.8		Severe 7	27.4112	2.9		Severe 7	27.4112	1.1
		Severe 8	18.5378	3.5		Severe 8	29.3085	3.5		Severe 8	29.3085	6.5		Severe 8	29.3085	1.6
		Severe 9	20.1649	11.3		Severe 9	24.9361	11.3		Severe 9	24.9361	5.2		Severe 9	24.9361	1.4
		Severe 10	19.3543	4.9		Severe 10	27.5216	4.9		Severe 10	27.5216	5.9		Severe 10	27.5216	4.6

[truncated: 7 more sheets: Figure 6b, Figure 6c, Figure 6d, Sup Fig 1, Sup Fig 2, Sup Fig 3, Sup Fig 6]
